# Supplementary material for: Biological control of the native endophytic fungus Pochonia chlamydosporia from the root nodule of Dolichos lablab on Fusarium wilt of banana TR4
Source: Front Microbiol. 2024 Mar 27;15:1371336. doi: 10.3389/fmicb.2024.1371336 (PMC11004353; doi:10.3389/fmicb.2024.1371336)
Supplement: Supplementary file 1 [file Presentation_1.zip]

Archive with 8 entries (8 files):
- Figure S1.TIF
- Figure S2.TIF
- Figure S3.TIF
- Figure S4.TIF
- Figure S5.TIF
- Figure S6.TIF
- Figure S7.TIF
- Table S1.xlsx
