# Supplementary material for: Biological control of the native endophytic fungus Pochonia chlamydosporia from the root nodule of Dolichos lablab on Fusarium wilt of banana TR4
Source: Front Microbiol. 2024 Mar 27;15:1371336. doi: 10.3389/fmicb.2024.1371336 (PMC11004353; doi:10.3389/fmicb.2024.1371336)
Supplement: Supplementary file 1 [file Presentation_1.zip › Table S1.xlsx]

## Sheet: Sheet1
Table S1. Standard for classification of banana wilt disease
Disease grade	corm symptom			leaf symptom
Lv. 0	No Browning			Asymptomatic, healthy plants
Lv. 1	Browning area ≤25%			The bottom 1 or 2 leaves of the plant are yellow and wilted
Lv. 2	25% < Browning area ≤50%			2 to 3 leaves of the plant are yellow wilting (1/3 to 1/2 leaves of the whole plant are yellow wilting)
Lv. 3	50% < Browning area ≤75%			3 to 4 leaves of the plant are yellow wilting (1/2 to 3/4 leaves of the whole plant are yellow wilting)
Lv. 4	Browning area >75%			The whole plant is withered and dead (more than 3/4 of the leaves of the whole plant are withered or dead).
